# Supplementary material for: Influence of cigarette smoking on the human duodenal mucosa-associated microbiota
Source: Microbiome. 2018 Aug 29;6:150. doi: 10.1186/s40168-018-0531-3 (PMC6116507; doi:10.1186/s40168-018-0531-3)
Supplement: Supplementary file 3 — Supplementary Table S3 - OTU table with raw read counts. (XLSX 46 kb) [file 40168_2018_531_MOESM3_ESM.xlsx]

## Sheet: otu_table_final_not_norm_duo_on
# Constructed from biom file
#OTU ID	J975_S85	J975_S88	J975_S91	J975_S98	J975_S101	J0717_S115	J0717_S118	J975_S108	J0717_S29	J975_S111	J0717_S121	J0717_S124	J975_S114	J975_S117	J975_S120	J975_S123	J975_S126	J975_S132	J975_S135	J975_S141	J975_S144	J975_S147	J975_S150	J975_S154	J975_S157	J0717_S35	J975_S163	J975_S178	J975_S181	J975_S187	J975_S190	J0717_S41	J975_S197	J975_S200	J975_S206	J975_S212	J975_S215	J975_S218	J975_S224	J975_S234	J0717_S56	J0717_S1	J975_S237	J0717_S68	J0717_S71	J0717_S74	J0717_S77	J0717_S80	J0717_S83
757622	153	0	0	9	19	0	6	0	37	0	0	132	84	0	0	0	1	41	16	0	0	31	63	12	0	49	115	1	0	0	47	0	34	0	38	9	0	9	3	0	14	59	9	14	66	0	10	33	2
963216	2	13	0	258	0	0	0	0	146	4	3	0	0	0	66	21	0	0	1	0	1	1	115	5	91	0	23	0	0	0	0	6	0	0	0	0	0	9	1	13	2	7	1	79	0	8	0	29	0
398192	158	16	0	0	15	0	0	4	215	129	0	0	11	0	9	26	95	9	0	0	0	67	82	1	567	76	88	0	0	0	4	0	0	22	99	34	7	149	0	0	40	13	1	25	336	15	97	12	0
1039405	14	2	1	13	270	5	17	13	6	4	5	3	0	0	181	83	52	37	58	2	1	1	57	7	132	2	19	3	1	37	2	0	77	0	0	16	1	0	0	28	17	6	88	6	7	0	211	1	13
1086274	90	145	1	39	1	0	0	1	119	102	3	0	1	0	9	468	0	0	0	0	0	5	33	152	884	0	10	0	0	9	0	89	0	18	0	0	3	7	16	420	2	2	1	358	0	14	0	75	1
1097208	33	5	3	271	6	20	132	8	54	10	32	61	2	8	93	6	65	6	2	34	19	4	15	3	12	83	9	5	2	10	6	2	5	3	0	4	9	13	8	8	12	79	3	162	30	12	119	10	24
1019609	4	27	0	538	1	0	9	9	37	3	0	3	21	2	86	0	2	0	0	2	0	9	17	3	177	6	25	0	0	63	0	0	0	16	3	0	1	5	10	9	0	0	24	1	0	15	9	6	0
593803	41	0	0	109	1	0	189	112	131	7	363	87	0	0	0	0	27	0	32	0	0	15	69	0	77	0	52	0	7	0	7	0	0	0	12	0	4	0	24	0	0	88	1	183	0	0	21	41	16
809380	12	13	0	7	71	0	0	0	54	9	9	0	0	1	0	0	2	5	28	0	13	30	28	1	107	7	41	0	2	0	0	1	0	2	0	0	56	8	3	0	14	2	0	24	21	8	46	39	0
1016468	29	0	35	107	0	0	158	10	20	59	76	10	0	34	182	13	7	3	46	164	71	75	14	2	19	67	27	33	19	27	6	1	3	51	0	2	3	1	0	2	3	127	38	69	24	3	23	7	107
38227	93	0	12	0	0	0	8	0	53	0	0	0	3	21	0	186	0	34	0	0	18	0	158	0	163	0	63	0	2	8	7	0	0	0	155	0	0	42	0	15	3	0	71	4	21	58	0	56	0
1019878	28	5	0	37	68	0	574	24	65	20	6	166	69	15	53	32	29	4	23	74	31	34	131	6	12	76	64	50	5	5	11	33	40	15	26	18	0	20	0	0	15	396	101	141	433	31	16	80	36
1011398	7	18	0	25	6	0	6	0	6	8	0	2	0	0	2	12	21	0	0	0	139	7	2	1	1	46	36	0	147	9	0	2	0	0	31	12	0	156	0	0	1	44	19	32	45	60	8	6	0
368097	36	0	35	148	0	0	106	1	15	56	39	9	0	28	186	14	13	4	42	148	83	59	26	0	12	47	44	53	24	29	13	2	10	64	0	2	4	2	0	3	5	95	36	35	27	2	15	2	73
1891602	0	21	92	1	0	0	0	2	263	0	217	18	0	6	0	0	0	76	0	0	2097	68	227	0	177	0	33	1	6	0	7	35	0	0	0	0	15	4	0	55	15	76	98	29	130	0	54	0	0
909624	101	28	0	0	0	100	497	17	13	0	178	453	83	18	0	0	0	12	0	0	0	59	66	9	15	35	29	0	29	75	33	0	33	230	32	41	0	92	27	0	0	2	173	107	16	15	23	0	18
1098340	2866	922	572	11454	747	581	5707	1077	2015	3033	1125	1367	658	457	3713	422	5923	204	513	4414	2373	1072	1810	276	2966	1165	2572	877	201	1065	694	224	1469	977	176	579	2365	374	435	629	535	2101	2014	3698	1677	894	5216	677	1031
1060621	1	13	0	207	17	4	3	0	84	59	107	0	0	0	135	0	71	0	6	0	0	14	46	13	66	0	6	0	2	4	0	4	0	0	4	0	12	9	2	1	61	12	0	27	208	9	428	34	6
1085832	990	52	195	542	179	0	4439	181	41	218	403	3132	503	362	5314	173	1016	52	31	543	848	200	506	25	288	608	1097	98	43	278	5	274	1483	489	71	45	1	0	4	0	16	1568	596	2198	1785	55	228	19	848
1056389	1	0	0	127	0	0	0	0	118	76	141	0	0	0	214	2	84	0	8	0	1	17	85	8	43	0	3	0	4	6	0	4	0	0	3	0	29	0	2	0	89	0	0	31	184	17	0	27	0
1070904	18	3	0	14	12	0	369	4	52	12	15	45	8	2	7	1	7	1	4	2	2	26	27	2	6	49	21	4	0	5	4	8	6	8	3	5	0	13	0	0	4	187	15	77	104	19	14	25	16
862115	17	1	0	484	1	0	6	0	0	2	10	7	0	5	1	29	0	7	65	0	0	18	129	0	11	4	17	79	1	22	0	0	0	2	0	0	3	19	0	0	0	18	0	35	41	4	0	17	19
563798	0	0	0	355	0	0	2	0	0	4	0	91	302	1	15	0	43	0	0	0	0	15	31	0	8	87	15	0	17	0	29	9	91	0	0	0	0	1	0	0	1	7	0	152	473	32	16	0	26
1066621	2237	41	19	261	590	52	46	7	408	632	37	145	235	29	536	240	122	64	91	1	88	321	1725	14	1039	611	1136	135	13	3	426	210	18	153	109	248	34	415	0	42	218	3127	98	917	1960	666	64	997	53
591583	60	8	0	6	0	0	7	0	82	68	0	17	14	0	13	0	63	0	0	1	0	66	0	0	54	0	26	0	0	0	2	0	105	0	10	0	0	0	33	0	26	28	0	147	40	22	54	3	4
1023988	2	30	0	588	0	0	21	24	44	9	0	11	26	2	86	0	3	0	1	0	1	22	15	0	303	14	35	0	0	86	2	0	1	9	0	0	1	8	10	14	0	0	31	1	1	15	11	10	0
1088134	443	137	49	1404	110	173	1337	128	389	325	358	441	53	37	381	89	644	17	75	728	222	122	234	35	240	271	166	68	28	90	102	34	206	65	28	114	185	34	49	91	76	451	141	900	436	185	1406	90	238
799024	11	7	0	10	13	0	114	0	10	87	0	26	53	1	0	0	154	41	0	0	1	38	0	0	24	26	4	0	0	20	8	0	45	0	0	13	0	41	0	0	21	31	0	63	111	0	16	2	0
527630	43	10	0	13	41	0	17	0	102	35	0	53	315	0	49	21	18	0	0	0	0	51	51	0	33	41	107	0	0	0	1	7	14	3	0	5	0	95	29	0	3	50	0	102	70	4	41	16	30
530164	3	7	4	93	0	0	0	0	6	7	51	4	0	0	0	2	4	6	16	0	0	8	34	3	42	32	35	0	0	7	0	0	2	5	0	8	5	7	0	16	5	41	0	29	6	24	42	17	66
518686	425	0	0	11	99	0	123	0	243	19	0	351	40	1	0	0	85	20	10	0	0	66	37	5	0	85	120	1	1	0	34	0	25	10	19	24	0	54	1	0	21	142	135	73	71	0	12	50	3
93000	396	171	1	0	189	0	0	2	352	1019	0	0	95	4	31	141	59	110	0	1	1	293	583	4	1774	286	792	0	1	0	23	0	0	0	170	6	65	379	0	0	77	47	5	35	435	21	151	60	0
2480553	0	0	0	0	0	0	30	0	0	1	0	535	908	0	2	0	99	0	0	0	0	75	0	0	13	131	28	0	6	0	6	5	21	0	57	0	0	16	0	0	1	2	0	34	318	41	7	16	8
1017413	37	15	3	301	0	3	2	2	4	32	38	3	6	11	41	24	2	1	7	0	0	32	215	3	49	40	88	99	0	5	1	3	0	0	1	6	12	29	1	7	0	192	0	78	167	26	5	21	14
970138	114	277	0	1300	238	0	13	3	64	1054	292	6	1	1	17	49	154	0	98	0	1	103	74	0	1703	56	468	1	0	0	0	36	0	0	51	3	472	303	58	2	194	29	0	83	0	72	824	180	3
1092300	34	14	4	163	6	20	141	13	66	23	43	47	6	3	102	5	77	5	8	70	30	6	27	8	33	39	19	10	2	6	24	4	13	8	3	8	10	5	5	8	7	60	13	97	69	16	181	18	15
516648	10	0	0	27	37	84	8	10	114	33	49	45	0	4	97	5	1	1	16	17	8	35	78	1	11	94	41	101	1	20	9	0	33	76	1	0	15	15	7	0	9	33	91	15	9	17	8	4	209
524725	81	0	1	31	3	0	832	123	94	145	0	892	265	1	20	15	6	40	0	0	3	42	109	26	49	0	215	0	2	0	121	0	66	162	225	91	0	56	127	0	64	172	163	512	620	0	26	20	33
873174	35	13	0	29	64	0	555	12	75	21	34	104	17	4	10	4	12	6	14	34	30	37	79	5	40	113	71	28	6	4	14	10	31	15	7	8	0	31	2	0	13	294	66	191	171	32	28	41	23
1070334	0	6	0	6	176	0	0	0	3	2	198	0	0	1	2	0	2	0	0	0	0	0	0	0	106	0	19	0	0	11	0	0	0	0	0	0	11	83	0	13	266	59	0	0	6	39	2400	7	34
937248	533	149	2	542	841	0	2579	352	306	390	195	608	932	219	622	390	369	76	353	356	480	873	1780	77	642	425	1293	422	102	99	172	72	524	270	292	200	15	504	64	5	62	1918	1108	833	1470	127	145	346	136
511378	10	0	0	50	22	0	252	9	19	20	0	117	20	21	64	15	20	0	8	230	15	17	218	0	0	16	34	56	2	0	0	18	45	5	15	3	0	23	6	0	7	256	140	41	277	12	1	23	23
1082539	141	0	5	27	2	27	593	11	15	10	28	79	2	5	1	1	1	1	0	67	43	5	31	2	5	100	32	16	0	8	4	0	6	11	2	0	0	2	1	0	4	116	16	82	21	19	64	2	75
4298291	106	1	2	13	9	34	10	6	65	84	13	1	73	0	35	8	64	30	0	0	0	87	149	0	4	45	106	15	1	1	21	18	6	7	11	15	0	9	0	0	50	323	6	131	342	83	1	182	24
1092944	38	246	1	2797	43	43	34	0	203	822	187	0	0	2	79	17	867	0	70	0	0	19	59	115	1118	1	67	0	6	1	0	10	0	0	43	0	47	39	0	33	176	54	0	130	1418	47	1930	198	51
132837	0	0	0	0	0	0	0	0	0	0	0	0	0	0	0	0	0	0	0	0	0	1	1	1	0	0	0	0	0	0	0	0	0	0	0	0	0	0	0	0	0	0	0	0	0	46	0	0	0
1011983	231	65	9	698	0	0	4	3	49	121	52	10	0	49	295	3	126	11	25	104	0	17	120	27	273	53	138	0	7	54	0	0	12	14	17	50	194	40	28	58	35	81	30	77	46	29	73	24	71
518865	166	10	0	0	0	0	5	0	58	53	0	2	11	9	11	14	8	21	0	11	567	89	56	1	52	9	47	0	79	11	18	42	10	123	5	18	9	36	29	0	56	10	37	27	97	33	33	11	1
994939	19	136	1	4494	2	0	39	131	97	98	0	22	10	24	608	1	1	0	2	3	0	115	142	0	2108	28	325	0	1	750	16	0	3	0	22	0	0	22	72	101	0	0	227	6	2	32	23	23	0
999046	104	47	0	16	2	6	0	4	7	244	63	0	2	9	219	90	6	4	2	0	0	113	582	0	91	21	46	275	1	1	0	4	0	0	0	1	3	33	0	44	0	37	0	44	218	35	12	21	1
573034	0	0	0	0	0	0	0	0	50	43	140	19	0	44	0	6	0	0	0	0	0	2	22	0	20	39	9	0	300	0	13	314	0	109	0	0	0	21	0	27	0	30	8	183	85	30	0	0	6
2469654	0	0	1	0	0	0	0	0	49	163	0	0	0	20	0	0	0	0	0	0	4	89	38	0	5	0	29	0	18	0	0	0	0	25	0	46	0	0	0	0	8	6	5	0	31	10	0	387	0
1027587	34	17	1	69	21	50	272	9	52	63	29	16	2	5	16	6	72	4	25	4	29	15	14	4	59	17	14	12	3	47	6	1	42	20	4	3	11	11	10	0	34	83	177	88	130	32	154	9	9
714766	43	17	0	43	60	0	14	38	0	30	227	54	216	0	193	0	34	0	1	0	21	63	95	0	15	3	97	1	3	0	55	0	33	0	1	43	89	64	0	0	8	179	68	140	246	10	91	38	8
535359	777	144	78	151	850	123	31	38	367	799	79	52	1312	92	691	9	684	315	113	3	32	1070	1803	44	105	214	1176	377	32	5	170	210	85	296	533	145	3	844	1	7	264	235	142	345	1576	227	28	535	83
949789	123	64	1	522	113	20	140	0	92	335	0	66	35	26	690	34	136	15	13	449	93	94	60	10	495	64	282	195	20	16	20	0	51	16	0	24	101	1	48	16	18	301	54	229	168	32	40	46	243
4399761	70	16	8	215	8	0	0	19	0	70	0	0	7	13	61	7	110	2	10	99	56	26	48	4	39	0	45	21	8	19	22	0	31	11	6	12	46	2	11	11	0	0	29	0	0	0	0	0	0
1097593	91	48	0	268	0	0	4	1	128	49	1	2	0	28	100	1	49	0	0	24	0	0	51	7	66	1	15	0	1	8	0	0	0	0	5	7	81	6	6	6	19	15	4	33	31	12	45	18	1
545299	36	8	2	9	68	0	6	0	134	15	14	0	4	2	1	1	5	11	18	4	94	33	32	1	114	1	51	0	16	2	3	17	0	17	3	5	51	19	7	0	55	15	4	96	158	69	132	73	0
565136	273	27	0	110	315	32	1565	294	214	423	584	1544	232	78	211	61	273	75	9	6	34	313	198	14	96	203	95	126	29	2	49	1	477	110	208	169	2	133	12	0	86	275	397	676	480	85	165	105	354
1068499	72	1	0	139	0	0	576	131	79	21	0	64	0	1	1	3	46	0	0	0	1	14	7	0	12	0	36	0	1	4	24	0	29	14	0	0	41	0	0	1	0	21	73	178	102	0	33	17	30
527485	0	16	0	0	0	0	0	50	94	129	0	1	109	0	0	0	0	0	0	0	0	40	95	0	205	0	18	0	7	0	0	4	0	0	1	1	0	83	0	0	22	0	1	73	94	81	18	46	0
2222	1243	40	0	0	0	0	1	17	91	176	106	16	327	0	0	51	101	75	0	0	0	157	13	3	189	6	496	0	0	0	1	35	0	0	35	84	1	179	21	0	235	314	0	45	383	75	87	99	9
861780	1	57	0	1	0	0	0	0	141	0	159	4	0	0	0	0	0	0	0	0	0	23	0	0	347	0	28	0	0	0	0	0	0	0	0	0	0	18	0	0	2	2	0	18	0	0	0	0	0
1012376	77	2	0	0	0	0	0	0	13	92	0	0	0	1	1	93	0	0	0	0	0	9	46	0	705	1	361	0	0	0	0	4	0	0	0	0	1	285	9	0	28	27	0	61	149	70	198	97	8
878104	88	16	0	91	119	0	924	45	135	58	55	189	66	26	51	32	34	16	34	34	68	125	251	13	107	171	172	33	9	23	25	20	67	39	33	27	5	75	2	1	22	655	140	340	313	65	53	89	42
4307391	76	14	0	291	1	0	0	94	155	163	0	212	480	120	2055	190	599	85	1	1	1125	202	262	29	2	476	1022	224	234	82	191	104	53	125	126	1	1	62	0	1	96	909	999	18	797	1	13	172	9
4338263	38	9	0	0	77	0	0	0	38	0	61	0	1	0	81	1	13	0	29	1	0	25	13	0	133	0	55	0	0	0	0	0	0	0	0	0	19	29	5	0	23	0	0	12	155	20	114	6	0
1061897	5	44	0	24	1	15	10	2	30	121	0	67	241	40	29	0	3	4	1	5	3	9	7	10	99	3	22	16	2	1	7	0	213	22	0	245	97	4	0	1	4	22	3	39	66	12	14	5	1
938948	65	24	5	4	26	0	4	0	88	27	6	0	40	2	4	3	4	9	12	4	68	33	22	2	167	2	52	0	12	1	3	26	2	14	10	12	41	38	4	0	61	10	3	133	147	107	77	66	0
851822	345	2	0	49	92	0	54	31	30	10	1	29	163	8	50	29	420	50	45	2	209	159	112	0	0	130	348	0	38	20	2	74	0	0	11	1	0	67	0	0	63	144	160	194	246	8	35	45	17
920105	121	83	0	669	0	6	2	2	6	182	64	4	19	30	187	69	8	5	8	0	0	143	864	10	147	48	368	279	0	12	1	1	0	5	1	21	35	53	1	32	3	210	0	125	310	42	12	34	16
4350499	45	1	0	39	61	65	329	49	162	56	108	572	33	21	88	11	23	13	23	8	8	50	92	2	23	119	44	82	0	19	6	0	60	73	20	26	17	34	4	0	9	76	96	156	84	42	38	32	218
895629	88	32	0	0	30	0	0	1	148	195	0	0	16	0	8	29	31	20	0	0	0	54	92	2	343	103	141	0	0	0	2	0	0	0	42	8	11	95	0	0	35	14	1	14	232	14	64	14	0
832223	28	36	0	743	0	0	0	0	0	20	18	0	33	42	13	0	10	1	0	0	0	83	508	4	134	38	464	54	2	20	4	4	0	7	2	34	62	44	0	1	0	187	0	37	80	0	1	2	7
72112	1	0	0	0	115	0	0	0	78	39	0	0	0	1	0	0	0	0	0	0	0	0	102	0	0	0	0	0	414	11	8	37	0	50	0	0	15	63	0	0	31	0	256	141	0	176	0	0	0
4366889	5	6	7	74	1	5	40	3	36	15	21	15	2	5	20	2	37	3	2	14	14	5	10	2	22	12	9	8	1	9	3	3	8	9	0	0	26	1	3	4	3	21	11	57	22	15	67	15	11
New.ReferenceOTU28853	13	0	0	39	9	0	109	8	10	11	3	7	2	6	31	5	25	0	2	18	16	15	39	0	19	12	37	4	1	2	6	0	11	5	2	1	0	1	1	0	2	57	15	36	36	3	21	5	2
New.ReferenceOTU21206	11	2	0	42	6	0	196	6	13	16	4	40	12	4	42	4	22	0	5	30	20	15	31	0	23	7	43	8	2	2	0	2	17	4	1	2	0	0	1	1	0	70	23	33	43	8	9	9	12
[truncated: 54 more columns]
